# Supplementary material for: A comprehensive excitatory input map of the striatum reveals novel functional organization
Source: eLife. 2016 Nov 28;5:e19103. doi: 10.7554/eLife.19103 (PMC5207773; doi:10.7554/eLife.19103)
Supplement: Supplementary file 1. — The file includes the list of the cortical injections from AIBS that have passed our manual inspection using the criteria described in Materials and methods. DOI: http://dx.doi.org/10.7554/eLife.19103.028 [file elife-19103-supp1.xlsx]

## Sheet: Sheet1
Experiment ID	Group	Layer	transgenic-line	strain	gender	injection-coordinates	injection-volume
100140756	FrA	All	WT	C57BL/6J	M	[2400, 2600, 7100]	0.124482
100140949	Rsp	All	WT	C57BL/6J	M	[7700, 1200, 6000]	0.117875
100141219	Vis	All	WT	C57BL/6J	M	[9100, 1300, 8000]	0.173612
100141599	Vis	All	WT	C57BL/6J	M	[8100, 1000, 7300]	0.119866
100141796	Vis	All	WT	C57BL/6J	M	[9400, 2400, 9300]	0.158867
100142655	S1/2	All	WT	C57BL/6J	M	[7000, 1600, 8200]	0.11662
100148142	Rsp	All	WT	C57BL/6J	M	[7200, 1200, 6000]	0.07169
100149109	Aud	All	WT	C57BL/6J	M	[7800, 2800, 9800]	0.049439
112162251	S1/2	All	WT	C57BL/6J	M	[5700, 2100, 9300]	0.117388
112229103	Ptl	All	WT	C57BL/6J	M	[7700, 1000, 6800]	0.03226
112306316	LO/VO	All	WT	C57BL/6J	M	[3100, 3500, 7000]	0.324949
112595376	Rsp	All	WT	C57BL/6J	M	[8600, 1600, 6800]	0.066831
112596790	AI/GI/DI	All	WT	C57BL/6J	M	[3800, 4300, 8600]	0.294591
112670853	M1/2	All	WT	C57BL/6J	M	[3100, 2600, 8000]	0.214222
112881858	Aud	All	WT	C57BL/6J	M	[8300, 3400, 10000]	0.086969
112936582	S1/2	All	WT	C57BL/6J	M	[4600, 2700, 8900]	0.175167
113144533	Amyg	All	WT	C57BL/6J	M	[6700, 5800, 8900]	0.310123
113887162	Vis	All	WT	C57BL/6J	M	[8300, 1300, 8100]	0.35562
116903968	Vis	All	WT	C57BL/6J	M	[8900, 1800, 9000]	0.156213
117298988	S1/2	All	WT	C57BL/6J	M	[6400, 3700, 9700]	0.282782
120491896	Aud	All	WT	C57BL/6J	M	[7900, 3000, 9800]	0.064253
120814821	M1/2	L5	Rbp4-Cre_KL100	unknown	F	[4100, 2200, 7300]	0.156917
120875816	S1/2	L5	Rbp4-Cre_KL100	unknown	F	[5900, 2100, 8800]	0.079808
121510421	Vis	L5	Rbp4-Cre_KL100	unknown	F	[9400, 1400, 8000]	0.035524
122641784	Sub	All	WT	C57BL/6J	M	[8100, 5400, 8900]	0.056891
125832322	Amyg	All	WT	C57BL/6J	M	[7300, 6200, 8500]	0.253454
126117554	d/vACC	L5	Rbp4-Cre_KL100	unknown	M	[5200, 2400, 6100]	0.142052
126908007	S1/2	All	WT	C57BL/6J	M	[5800, 2000, 9200]	0.325616
127222723	Sub	All	WT	C57BL/6J	M	[9100, 4200, 9300]	0.50004
127649005	Sub	All	WT	C57BL/6J	M	[8100, 4900, 8500]	0.540497
127795906	Sub	All	WT	C57BL/6J	M	[8900, 2300, 8100]	0.28667
139426984	d/vACC	All	WT	C57BL/6J	M	[5300, 1900, 5900]	0.086324
139520203	d/vACC	All	WT	C57BL/6J	M	[5400, 1900, 6000]	0.116901
141602484	M1/2	All	WT	C57BL/6J	M	[4200, 1900, 7300]	0.180769
142656218	Rhi/Tem	All	WT	C57BL/6J	M	[9400, 3800, 9800]	0.123722
146077302	Vis	All	WT	C57BL/6J	M	[8600, 900, 7200]	0.052389
146858006	Aud	All	WT	C57BL/6J	M	[8600, 2500, 9800]	0.084186
152994878	Sub	All	WT	C57BL/6J	M	[9300, 4100, 9300]	0.116975
156394513	M1/2	L5	A930038C07Rik-Tg1-Cre	B6.Cg	F	[3800, 2100, 7100]	0.104113
156493815	Aud	L5	Etv1-CreERT2	B6.Cg	F	[7800, 2600, 9700]	0.2045
156741826	LO/VO	L5	Rbp4-Cre_KL100	unknown	M	[2600, 3700, 7100]	0.397148
157062358	Rhi/Tem	All	WT	C57BL/6J	M	[9500, 2800, 9600]	0.060422
157063781	Sub	All	WT	C57BL/6J	M	[8900, 2200, 8100]	0.113087
157556400	IL	All	WT	C57BL/6J	M	[4000, 3700, 6200]	0.105299
157654817	S1/2	All	WT	C57BL/6J	M	[4200, 3400, 9200]	0.095364
157710335	FrA	All	WT	C57BL/6J	M	[2600, 2700, 7400]	0.087187
157711748	PrL/MO	All	WT	C57BL/6J	M	[3200, 3300, 6100]	0.108321
158255941	Vis	L5	A930038C07Rik-Tg1-Cre	B6.Cg	F	[9400, 1400, 8300]	0.039007
158314278	Aud	All	WT	C57BL/6J	M	[7900, 2300, 9700]	0.243249
158435116	LO/VO	All	WT	C57BL/6J	M	[2900, 3800, 6700]	0.125197
159319654	d/vACC	L5	A930038C07Rik-Tg1-Cre	B6.Cg	F	[5200, 2100, 6000]	0.045202
159832064	Rsp	L5	Rbp4-Cre_KL100	unknown	F	[7800, 1400, 6000]	0.117248
161458737	d/vACC	L5	Rbp4-Cre_KL100	unknown	F	[4600, 2400, 6000]	0.35836
166054929	Rsp	L5	Rbp4-Cre_KL100	unknown	M	[8500, 1000, 6100]	0.250529
166082128	M1/2	L5	Rbp4-Cre_KL100	unknown	M	[3300, 2400, 7800]	0.322731
166083557	Rhi/Tem	L5	Rbp4-Cre_KL100	unknown	F	[9600, 2800, 9500]	0.143854
166153483	AI/GI/DI	L5	Rbp4-Cre_KL100	unknown	M	[3300, 4300, 8100]	0.345466
166271142	Rsp	L5	A930038C07Rik-Tg1-Cre	B6.Cg	F	[7700, 1200, 6000]	0.094002
166323186	S1/2	L5	A930038C07Rik-Tg1-Cre	B6.Cg	M	[6200, 1500, 7700]	0.035333
166323896	d/vACC	L5	A930038C07Rik-Tg1-Cre	B6.Cg	M	[4200, 2000, 6100]	0.163949
166324604	Vis	L5	A930038C07Rik-Tg1-Cre	B6.Cg	M	[8600, 1300, 8100]	0.077434
166461899	Vis	L5	A930038C07Rik-Tg1-Cre	B6.Cg	F	[9500, 2300, 9300]	0.032779
167794131	Vis	L5	Rbp4-Cre_KL100	unknown	F	[8600, 1700, 8800]	0.115341
168002073	M1/2	L234	Cux2-IRES-Cre	unknown	M	[3800, 1900, 7100]	0.202714
168003640	S1/2	L234	Cux2-IRES-Cre	unknown	M	[6100, 2100, 8900]	0.231043
168163498	S1/2	L5	Rbp4-Cre_KL100	unknown	M	[5800, 3600, 9700]	0.242035
168164972	LO/VO	L5	A930038C07Rik-Tg1-Cre	B6.Cg	M	[2700, 3700, 7000]	0.288391
168165712	Ptl	L5	A930038C07Rik-Tg1-Cre	B6.Cg	F	[7900, 1100, 7400]	0.015441
171276330	S1/2	L5	A930038C07Rik-Tg1-Cre	B6.Cg	M	[5900, 2100, 8700]	0.012751
174361746	AI/GI/DI	All	WT	C57BL/6J	M	[6300, 4700, 9900]	0.363888
176430283	Aud	L234	Cux2-IRES-Cre	unknown	M	[7800, 2400, 9500]	0.293934
178488859	Sub	NA	Satb2-Cre_MO23	unknown	F	[9600, 4100, 8600]	0.737451
180719293	M1/2	All	WT	C57BL/6J	M	[2400, 3000, 7700]	0.769831
180917660	AI/GI/DI	All	WT	C57BL/6J	M	[5600, 4400, 9800]	1.16191
181600380	Aud	L5	Gpr26-Cre_KO250	unknown	M	[7900, 2700, 9800]	0.041505
182226839	Sub	NA	Vipr2-Cre_KE2	unknown	M	[9200, 3700, 9500]	0.175034
182294687	Amyg	NA	Rbp4-Cre_KL100	unknown	F	[7100, 6500, 8500]	0.217468
182467026	S1/2	L5	A930038C07Rik-Tg1-Cre	B6.Cg	F	[6400, 2000, 9000]	0.01632
182616478	M1/2	L234	Cux2-IRES-Cre	unknown	F	[6200, 1200, 6900]	0.120931
182794184	Rhi/Tem	L5	Rbp4-Cre_KL100	B6.Cg	F	[9700, 4000, 9800]	0.066608
183461297	d/vACC	L234	Cux2-IRES-Cre	unknown	F	[5300, 2100, 5900]	0.086148
183470468	d/vACC	L234	Cux2-IRES-Cre	unknown	F	[5500, 2100, 5900]	0.182905
183471174	LO/VO	L234	Cux2-IRES-Cre	unknown	F	[2500, 3600, 7100]	0.204871
184167484	Ptl	L234	Cux2-IRES-Cre	B6.Cg	F	[8000, 800, 7300]	0.12762
184168899	AI/GI/DI	L234	Grp-Cre_KH288	B6;FVB;ICR	M	[3600, 4700, 8800]	0.094153
263106036	PrL/MO	L5	Rbp4-Cre_KL100	unknown	M	[3700, 3500, 6000]	0.321523
263242463	FrA	L5	Rbp4-Cre_KL100	unknown	F	[2600, 2700, 7200]	0.169063
263780729	Vis	L234	Cux2-IRES-Cre	unknown	M	[9000, 1400, 7900]	0.171675
264629246	S1/2	L5	A930038C07Rik-Tg1-Cre	B6.Cg	F	[6400, 1400, 7400]	0.011544
264630019	Vis	L5	A930038C07Rik-Tg1-Cre	B6.Cg	F	[9400, 2600, 9600]	0.029828
266486371	S1/2	L234	Cux2-IRES-Cre	B6.Cg	F	[7200, 1300, 8700]	0.105705
266487079	Vis	L234	Cux2-IRES-Cre	B6.Cg	M	[8700, 1700, 8900]	0.108468
266644610	S1/2	L234	Cux2-IRES-Cre	unknown	F	[6100, 1400, 7600]	0.136925
272414403	Rhi/Tem	All	WT	C57BL/6J	M	[9500, 3600, 9800]	0.258675
272735030	S1/2	L5	Rbp4-Cre_KL100	B6.Cg	M	[7400, 1600, 8500]	0.081838
272735744	Rsp	L234	Cux2-IRES-Cre	B6.Cg	M	[8200, 800, 6000]	0.091458
272737914	AI/GI/DI	All	WT	C57BL/6J	M	[4200, 4700, 9100]	0.195609
272821309	Vis	L234	Cux2-IRES-Cre	B6.Cg	F	[8800, 1000, 8100]	0.126388
277710753	Amyg	All	WT	C57BL/6J	M	[6300, 5900, 8800]	0.211792
278317239	Rhi/Tem	L234	Cux2-IRES-Cre	B6.129	M	[9900, 4100, 10000]	0.287965
278317945	S1/2	L234	Cux2-IRES-Cre	B6.129	M	[5100, 2200, 9000]	0.143174
283019341	PrL/MO	L5	A930038C07Rik-Tg1-Cre	B6.Cg	M	[3500, 3400, 6100]	0.386955
283020912	Vis	L5	A930038C07Rik-Tg1-Cre	B6.Cg	M	[8600, 1200, 8000]	0.043266
286299886	FrA	L234	Cux2-IRES-Cre	B6.Cg	F	[2200, 3000, 7300]	0.062127
286300594	S1/2	L234	Cux2-IRES-Cre	B6.Cg	M	[5300, 1700, 8100]	0.162377
286312782	S1/2	L5	Rbp4-Cre_KL100	B6.Cg	F	[5200, 2200, 8000]	0.080407
286313491	IL	L5	Rbp4-Cre_KL100	B6.Cg	F	[3900, 3500, 6100]	0.16043
286610216	Sub	NA	Syt17-Cre_NO14	B6.Cg	F	[8600, 5300, 9300]	0.082374
286610923	Sub	NA	Syt17-Cre_NO14	B6.Cg	M	[8900, 3700, 9600]	0.188479
287494320	IL	L234	Cux2-IRES-Cre	B6.Cg	F	[3900, 3500, 6100]	0.172357
287495026	Vis	L234	Cux2-IRES-Cre	B6.Cg	F	[9200, 2100, 9300]	0.111757
287769286	LO/VO	L5	Rbp4-Cre_KL100	B6.Cg	F	[2900, 3700, 6900]	0.274778
292373346	Rsp	L5	A930038C07Rik-Tg1-Cre	unknown	F	[8700, 1500, 6700]	0.091962
292374068	M1/2	L5	A930038C07Rik-Tg1-Cre	B6.Cg	M	[3300, 2600, 7600]	0.119589
292374777	PrL/MO	L5	A930038C07Rik-Tg1-Cre	unknown	F	[3600, 3300, 6100]	0.1849
292476595	FrA	L5	A930038C07Rik-Tg1-Cre	unknown	F	[2800, 2800, 7700]	0.072795
292532065	Sub	NA	Ppp1r17-Cre_NL146	FVB/N-Crl:CD1(ICR)	M	[8600, 2100, 8000]	0.212305
292792016	S1/2	L5	A930038C07Rik-Tg1-Cre	B6.Cg	M	[5200, 2000, 8000]	0.010348
292792724	Ptl	L5	A930038C07Rik-Tg1-Cre	B6.Cg	M	[7900, 1300, 8200]	0.032602
293471629	PrL/MO	L234	Cux2-IRES-Cre	B6.Cg	M	[3000, 3300, 6000]	0.168764
294396492	PrL/MO	L234	Cux2-IRES-Cre	B6.Cg	F	[3400, 3200, 6100]	0.05761
294481346	Vis	L5	Rbp4-Cre_KL100	unknown	F	[8700, 1100, 7300]	0.127075
294482052	Vis	L5	Rbp4-Cre_KL100	B6.Cg	M	[8800, 1300, 8200]	0.05166
294484177	Rsp	L234	Cux2-IRES-Cre	B6.Cg	F	[9800, 900, 7100]	0.066937
296048512	AI/GI/DI	L5	Rbp4-Cre_KL100	B6.Cg	M	[3600, 4500, 8200]	0.367829
297652799	S1/2	L5	Rbp4-Cre_KL100	B6.Cg	F	[6400, 1400, 7600]	0.308236
298324391	Vis	L5	A930038C07Rik-Tg1-Cre	unknown	M	[8900, 1000, 7400]	0.01477
